# Supplementary material for: Synthesis and Evaluation of a Dimeric RGD Peptide as a Preliminary Study for Radiotheranostics with Radiohalogens
Source: Molecules. 2021 Oct 10;26(20):6107. doi: 10.3390/molecules26206107 (PMC8539346; doi:10.3390/molecules26206107)
Supplement: Supplementary file 1 [file molecules-26-06107-s001.zip]

Archive with 1 entries (1 files):
- molecules-1404176-supplementary.pdf
